# Supplementary material for: Sex Differences in the Systemic and Local Immune Response of Pancreatic Cancer Patients
Source: Cancers (Basel). 2023 Mar 17;15(6):1815. doi: 10.3390/cancers15061815 (PMC10047039; doi:10.3390/cancers15061815)
Supplement: Supplementary file 1 [file cancers-15-01815-s001.zip]

Archive with 1 entries (1 files):
- cancers-2184475-supplementary.pdf
